# Supplementary material for: Pro-inflammatory response ensured by LPS and Pam3CSK4 in RAW 264.7 cells did not improve a fungistatic effect on Cryptococcus gattii infection
Source: PeerJ. 2020 Nov 25;8:e10295. doi: 10.7717/peerj.10295 (PMC7698691; doi:10.7717/peerj.10295)
Supplement: Supplemental Information 2 [file peerj-08-10295-s002.xlsx]

## Sheet: Raw data
	Figure 1A										Figure 1A: Experimental Replicate
		24h (pg/mL)				48 h (pg/mL)						24h				48 h
	Medium	70.6213	73.5638	80.9202	92.6904	170.668	176.553	185.381	194.208		Medium	55.9085	38.2532	29.4255	41.1957	122.116	111.817	125.058	129.472
	LPS	1919.92	1883.14	1803.69	1969.9	1644.89	1518.36	1618.4			LPS	1835.97	1825.67	1961.02	1934.54	1716.98	1743.46	1243.23	1686.08
	P3C4	1772.84	1630.13	1659.55	1649.25	1641.94	1624.29	1772.89			P3C4	1765.34	1691.78	1709.44	1719.73	1622.82	1736.11	1758.17	1687.55
	ArtinM	401.658	376.647	404.601	479.636	706.212	703.27	715.04			ArtinM	395.68	380.967	508.921	369.197	710.486	706.072	706.072	699.057
	IL-4	36.7819	27.9542	20.5979	39.7244	63.2649	54.4372	63.2649			IL-4	27.9542	1.47128	8.82766	4.41383	27.9542	76.5064	26.483	16.184
	Figure 1B-E (relative expression)										Figure 1B-E: Experimental Replicate (relative expression)
			iNOS	Medium	IL-4	ArtinM	LPS	P3C4				iNOS	Medium	IL-4	ArtinM	LPS	P3C4
				1.35974	1.05922	38.3991	85.8056	147.339					1.14792	0.0984	27.9909	99.9873	120.347
				0.483974	1.0519	22.2079	97.2078	78.9573					1.47983	0.09978	21.7694	75.9745	110.263
				1.51887	1.14314	38.6662	83.4592	105.639					1.17288	1.11698	30.842	79.5425	99.3425
			Arg-1	0.922316	1762	0.97468	5.93831	5.70806
				0.775393	1632.65	2.70008	2.81474	4.66863				Arg-1	0.87479	1285.87	0.67897	8.8302	2.9855
				1.39765	2154.3	2.64451	3.66294	5.2162					0.53472	1122.98	2.18673	7.2435	5.85644
													1.13034	1109.86	1.68696	4.9585	4.99857
			YM-1	0.895025	3.38698	1.70568	2.31338	2.71321
				1.62451	2.96905	1.81504	1.82766	1.72907
				0.687771	5.20537	1.19748	1.02101	1.18099				YM-1	1.0251	5.85743	1.68093	2.37939	2.99875
													1.19985	4.93763	1.03884	1.16376	1.12587
			FIZZ-1	0.490843	7.02744	2.77599	0.382359	1.457					0.96453	7.65522	1.74849	1.91029	1.98873
				1.2861	3.79211	1.92252	0.941478	1.11188
				1.58337	5.59059	1.38799	0.652025	1.29504
												FIZZ-1	0.9029	8.4454	3.94586	0.82091	1.99569
													1.18988	4.15608	1.32256	1.97785	1.27757
													1.13324	7.58568	2.0893	1.52587	1.95964
	Figure 2A-B (relative expression)									Figure 2A-B: Experimental Replicate
	iNOS									iNOS
1st stim / 2nd stim	Medium	IL-4	Medium/Medium	IL-4/Medium	IL-4/LPS	IL-4/P3C4	IL-4/IL-4		1st stim / 2nd stim	Medium	IL-4	Medium/Medium	IL-4/Medium	IL-4/LPS	IL-4/P3C4	IL-4/IL-4
	1.25992	1.25992	0.793701	0.39685	18.0663	5.88605	0.504461			0.99125	1.25992	0.99005	0.38503	14.633	7.6855	0.39608
	1.25992	1.25992	1.5874	0.39685	12.6992	3.1748	0.793701			1.29901	1.25992	1.174	0.36603	15.921	3.4802	0.99005
	0.629961	0.629961	0.793701	0.793701	12.6992	6.3496	0.39685			0.69605	0.629961	0.99705	0.99734	16.2197	5.9614	0.89503
	Arginase-1									Arginase-1
1st stim / 2nd stim	Medium	IL-4	Medium/Medium	IL-4/Medium	IL-4/LPS	IL-4/P3C4	IL-4/IL-4		1st stim / 2nd stim	Medium	IL-4	Medium/Medium	IL-4/Medium	IL-4/LPS	IL-4/P3C4	IL-4/IL-4
	0.793701	6.32033	0.39685	6.3496	1.17293	6.3496	25.9984			1.19705	10.1134	0.3503	9.60454	1.77554	7.404	29.842
	3.16017	10.6603	3.1748	6.3496	3.1748	1.5874	25.3984			2.1765	12.8384	1.78024	10.9445	3.7855	3.8501	27.348
	0.395021	7.46512	0.793701	5.18753	0.793701	2.98853	25.1984			0.99267	17.6235	1.37345	12.5257	1.90544	2.833	29.9845
	Figure 3 (pg/mL)
1st stim / 2nd stim	Medium-24h	IL-4-24h	LPS-24h	P3C4-24h	ArtinM-24h	Medium-24h/Medium-24h	IL-4-24h/Medium-24h	LPS-24h/Medium-24h	P3C4-24h/Medium-24h	ArtinM-24h/Medium-24h	Medium-24h/Medium-24h	IL-4-24h/IL-4-24h	LPS-24h/LPS-24h	P3C4-24h/P3C4-24h	ArtinM-24h/ArtinM-24h	Medium-24h/Medium-24h	IL-4-10ng/ml/ IL-4-24h	IL-4-10ng/mlLPS-24h	IL-4-10ng/mlP3C4-24h/	IL-4-10ng/mlArtinM-24h	Medium-24h/Medium-24h	IL-4-40ng/ml/ IL-4-24h	IL-4-40ng/mlLPS-24h	IL-4-40ng/mlP3C4-24h/	IL-4-40ng/mlArtinM-24h	Medium-24h/Medium-24h	IL-4-80ng/ml/ IL-4-24h	IL-4-80ng/mlLPS-24h	IL-4-80ng/mlP3C4-24h/	IL-4-80ng/mlArtinM-24h
	108.914	65.8552	2170.69	2028.85	667.418	189.967	167.171	490.115	980.23	246.957	263.421	145.641	2013.65	1174	1001.76	227.96	321.678	1965.53	2413.85	1325.97	267.22	197.566	1984.52	1928.8	1060.02	217.829	176.036	2244.14	1884.47	1039.75
	102.582	70.921	2159.29	2038.98	611.694	260.888	243.158	581.299	946.036	272.286	262.154	172.237	1813.55	1215.79	1141.07	221.628	230.493	1860.41	2240.34	1263.91	264.687	203.898	2234.01	1966.79	959.967	215.296	255.822	2298.6	1860.41	853.585
	105.115	111.447	2177.02	2064.31	591.431	221.628	297.615	629.424	953.635	197.566	231.76	145.641	1845.21	1331.04	1051.15	240.625	201.365	2174.49	2047.85	1462.75	196.299	155.773	2232.75	1955.39	1003.03	217.829	197.566	2336.59	1949.06	1067.62
	115.247	82.74	2169	2044	623.5	234.293	236	566.9	960	238.9	196.299	154.5	1891	1240	1065	234.293	251.2	2000	2234	1351	258.355	185.7	2150	1950	1008	219.095	209.8	2293	1898	987
	108	75.876	2165.86	2100	634.996	226.7	254.758	610.867	920	210.485	238.4	136.879	1958.58	1267.85	1098.83	231.1	234.859	1980.68	2287.84	1299.88	246.6	188.943	2167.94	1910.47	1005.83	217.5	203.85	2100.49	1890.85	975.98
	Figure 4A (pg/mL)
1st stim / 2nd stim	Medium-24h	IL-4-24h	LPS-24h	P3C4-24h	ArtinM-24h	Medium 48h / Medium	IL-4 48h / Medium	LPS 48h / Medium	P3C4 48h / Medium	ArtinM 48h / Medium	Medium-48h / C. gattii	IL-4-48h / C. gattii	LPS-48h / C. gattii	P3C4-48h / C. gattii	ArtinM-48h / C. gattii
	41.8317	33.3105	10148.1	4919.1	350.147	137.89	39.5078	7359.29	6081.1	376.486	142.538	56.5503	7669.15	4686.7	401.275
	42.6064	34.0851	9141.01	7088.15	386.556	167.327	44.9304	9915.67	4454.31	433.036	157.256	61.1983	8869.88	4570.51	472.544
	52.677	44.9304	8366.35	6507.16	388.88	140.988	55.7757	10457.9	6855.76	463.248	148.735	103.805	8056.48	6313.49	436.909
	Figure 4B (pg/mL)
		Without C. gattii			Live-C. gattii			Heat-killed-C. gattii
	Medium	102.161	43.7835	72.9724	26.2701	40.8646	37.9457	81.7292	84.648	49.6213
	IL-4	78.8102	55.4591	32.1079	46.7024	23.3512	29.189	37.9457	72.9724	17.5134
	LPS	2189.17	1844.74	1555.77	1809.72	1526.58	1511.99	2697.06	2889.71	2866.36
	P3C4	1710.47	1695.88	1725.07	1850.58	2072.42	1450.69	2183.34	2040.31	2256.31
	ArtinM	291.89	224.755	233.512	178.053	160.539	157.62	326.917	326.917	309.403
	Figure 5A (CFU/mL)								Figure 6: Experimental Replicate
	Medium	LPS	P3C4	ArtinM	C. gattii alone				Medium	LPS	P3C4	ArtinM	C. gattii alone
	543000	567000	446000	440000	627000				230400	228000	265400	201800	156800
	412000	519000	463000	370000	510000				154600	77400	209000	85200	106000
	342000	539000	422000	439000	627000				104200	84000	432000	52400	94000
	436000	590000	540000	377000	510000
	Figure 5B: iNOS (relative expression)
		Uninfected			C. gattii
	Medium	0.574349	1.86101	0.933708	0.628507	1.25701	1.25701
	IL-4	0.287175	0.181617	0.3567	1.25701	2.51403	2.69436
	LPS	73.5167	134.469	147.033	60.8977	40.2244	42.514
	P3C4	79.0754	73.5167	147.033	42.2244	44.2244	38.2244
	ArtinM	36.7584	9.02911	36.7584	40.2244	20.1122	20.1122
	Figure 5C: Argiinase-1 (relative expression)
		Uninfected			C. gattii
	Medium	1.51572	3.03143	0.189465	1.04445	1.77768	0.534757
	IL-4	388.023	388.023	776.047	752.382	455.087	910.175
	LPS	3.03143	6.06287	6.06287	14.2215	19.7444	14.2215
	P3C4	9.12573	3.03143	6.06287	14.2215	11.3654	3.55537
	ArtinM	3.03143	6.06287	10.1257	1.77768	3.55537	1.77768
	Figure 6: CFU/mL
		Medium				IL-4				IFN-g				LPS				P3C4				ArtinM
	Phagocytosis after 5 h of infection	1640	2560	700	860	1560	1400	1920	1360	3120	3180	4400	2940	2560	3520	3440	3100	3780	2780	3500	5300	3200	1960	4100	4940
	Antifungal activity after 5h of phagocytosis	3360	3380	5080	3800	4480	3820	4600	3400	3760	5400	3280	5200	4300	3540	7660	7080	3520	6600	3200	2980	3500	4920	3820	2920
	Figure S1
1st stim / 2nd stim	Medium-24h	IL-4-24h	LPS-24h	P3C4-24h	ArtinM-24h	Medium-24h/Medium	IL-4-24h/Medium	LPS-24h/Medium	P3C4-24h/Medium	ArtinM-24h/Medium	Medium-24h/Medium	IL-4-24h/IL-4	LPS-24h/LPS	P3C4-24h/P3C4	ArtinM-24h/ArtinM	Medium-24h/Medium	IL-4-24h/IL-4-10ng/ml	LPS-24h/IL-4-10ng/ml	P3C4-24h/IL-4-10ng/ml	ArtinM-24h/IL-4-10ng/ml	Medium-24h/Medium	IL-4-24h/IL-4-40ng/ml	LPS-24h/IL-4-40ng/ml	P3C4-24h/IL-4-40ng/ml	ArtinM-24h/IL-4-40ng/ml	Medium-24h/Medium	IL-4-24h/IL-4-80ng/ml	LPS-24h/IL-4-80ng/ml	P3C4-24h/IL-4-80ng/ml	ArtinM-24h/IL-4-80ng/ml
	117.945	54.4362	4161.35	3668.39	635.089	193.551	81.6543	538.313	1004.04	226.817	190.527	105.848	2661.32	1790.35	889.125	66.5331	75.6058	438.514	704.646	123.994	84.6785	93.7512	362.908	786.301	96.7755	66.5331	51.4119	423.392	574.604	102.824
	111.897	69.5573	4094.81	3704.68	689.525	208.672	169.357	514.12	916.342	199.599	157.26	142.139	2352.85	2446.6	852.834	96.7755	66.5331	459.683	686.501	130.042	66.5331	81.6543	622.992	955.658	96.7755	75.6058	54.4362	365.932	514.12	57.4604
	90.727	63.5089	3889.16	3456.7	626.016	184.478	108.872	483.877	1028.24	172.381	117.945	93.7512	2011.12	1291.35	783.276	102.824	69.5573	384.077	613.919	96.7755	75.6058	251.011	335.69	586.701	120.969	42.3392	81.6543	232.866	459.683	39.315
	111.897	62.5	4048	3610	650.2	211.696	120	512.1	982.9	199.6	108.872	113.9	2342	1843	841.7	108.872	70.57	427.4	668.4	116.9	136.09	142.1	440.5	776.2	104.8	63.5089	62.5	340.7	516.1	66.53
	108.1	60.8329	3900.82	3503.83	610.857	199.6	109.465	490.452	1005.63	190.354	143.7	104.725	2299.65	1810.64	805.645	93.75	65.873	401.545	643.119	110.334	90.73	102.485	390.987	790.735	110.836	62	60.232	386.212	528.245	88.593
